# Supplementary material for: CD133-Functionalized Gold Nanoparticles as a Carrier Platform for Telaglenastat (CB-839) against Tumor Stem Cells
Source: Int J Mol Sci. 2022 May 13;23(10):5479. doi: 10.3390/ijms23105479 (PMC9141725; doi:10.3390/ijms23105479)
Supplement: Supplementary file 1 [file ijms-23-05479-s001.zip]

Archive with 1 entries (1 files):
- ijms-1695043-supplementary.pdf
